# Supplementary material for: An Effective Prophylactic and Therapeutic Protection Against Botulinum Type A Intoxication in Mice and Rabbits Using a Humanized Monoclonal Antibody
Source: Toxins (Basel). 2025 Mar 14;17(3):138. doi: 10.3390/toxins17030138 (PMC11946523; doi:10.3390/toxins17030138)
Supplement: Supplementary file 1 [file toxins-17-00138-s001.zip]

Archive with 1 entries (1 files):
- toxins-3505915-supplementary.pdf
